# Supplementary material for: The Role of ZEB2 in Human CD8 T Lymphocytes: Clinical and Cellular Immune Profiling in Mowat–Wilson Syndrome
Source: Int J Mol Sci. 2021 May 18;22(10):5324. doi: 10.3390/ijms22105324 (PMC8158478; doi:10.3390/ijms22105324)
Supplement: Supplementary file 1 [file ijms-22-05324-s001.zip]

Archive with 1 entries (1 files):
- ijms-1203178-final-suppl.pdf
